# Supplementary material for: Explainable machine learning for early detection of Escherichia coli urinary tract infections: integrating SHAP interpretation and bacterial epidemiology
Source: Front Cell Infect Microbiol. 2026 Feb 13;16:1740707. doi: 10.3389/fcimb.2026.1740707 (PMC12946121; doi:10.3389/fcimb.2026.1740707)
Supplement: Supplementary file 5 [file Table3.xlsx]

## Sheet: S3_Performance
Model	Best_CV_ROC-AUC (train CV)	Test ROC-AUC (95% CI)	Test PR-AUC/AP (95% CI)	Test Brier (95% CI)	Calibration intercept (test)	Calibration slope (test)
RandomForest	0.6965	0.66 (0.54–0.77)	0.66 (0.54–0.81)	0.233 (0.210–0.255)	0.124	1.13
LogisticL2	0.6649	0.59 (0.47–0.71)	0.61 (0.48–0.76)	0.255 (0.220–0.289)	0.096	0.386
LinearSVM_cal	0.6697	0.60 (0.49–0.72)	0.63 (0.49–0.77)	0.242 (0.224–0.259)	0.058	0.987
GradBoost	0.7061	0.60 (0.48–0.71)	0.64 (0.51–0.79)	0.260 (0.218–0.303)	0.102	0.364

## Sheet: S3_ImportanceRanks
Feature	RandomForest_importance	RandomForest_rank	LogisticL2_importance	LogisticL2_rank	LinearSVM_cal_importance	LinearSVM_cal_rank	GradBoost_importance	GradBoost_rank
Sex	0.182898	1	0.18188	1	0.192371	1	0.156121	1
Urinary_WBC	0.0456839	8	0.0783519	6	0.0777059	5	0.0632284	4
Age	0.0288139	13	0.00123379	19	0.00171744	18	0.0272238	14
HGB	0.0303889	12	0.00528222	16	0.00213731	17	0.0281939	13
RDW	0.0508254	7	0.0586278	7	0.0591252	6	0.0580532	7
LYM	0.136889	2	0.146933	2	0.152416	2	0.116035	2
NEU	0.0148104	17	0.050662	9	0.051935	8	0.0237716	15
PLT	0.056137	5	0.051555	8	0.0430236	10	0.0378369	12
CRP	0.0229649	15	0.0312999	12	0.03665	12	0.023015	17
PCT	0.035263	11	0.00419277	17	0.00925132	14	0.0418114	11
ALT	0.129464	3	0.0803512	5	0.0819876	4	0.0950935	3
AST	0.0636568	4	0.0943183	4	0.0566802	7	0.0603364	6
GLU	0.0137687	18	0.0964844	3	0.10317	3	0.020204	18
ALB	0.0431062	9	0.0029964	18	0.00628132	16	0.0631112	5
BUN	0.0249724	14	0.0226041	13	0.0309848	13	0.0511156	10
TBIL	0.035525	10	0.00906711	14	0.000558395	19	0.0525877	8
CHO	0.0110348	19	0.0379262	10	0.0471973	9	0.0233156	16
HDL	0.0223006	16	0.00844095	15	0.00836828	15	0.00781805	19
D-dimer	0.0514978	6	0.0377925	11	0.0384397	11	0.0511275	9

## Sheet: S3_Top10OverlapCount
	RandomForest	LogisticL2	LinearSVM_cal	GradBoost
RandomForest	10	7	7	9
LogisticL2	7	10	10	6
LinearSVM_cal	7	10	10	6
GradBoost	9	6	6	10

## Sheet: S3_Top10Jaccard
	RandomForest	LogisticL2	LinearSVM_cal	GradBoost
RandomForest	1	0.538462	0.538462	0.818182
LogisticL2	0.538462	1	1	0.428571
LinearSVM_cal	0.538462	1	1	0.428571
GradBoost	0.818182	0.428571	0.428571	1

## Sheet: S3_SpearmanRankCorr
	RandomForest	LogisticL2	LinearSVM_cal	GradBoost
RandomForest	1	0.466667	0.407018	0.875439
LogisticL2	0.466667	1	0.949123	0.426316
LinearSVM_cal	0.407018	0.949123	1	0.414035
GradBoost	0.875439	0.426316	0.414035	1

## Sheet: S3_DirectionAgreement
Model_A	Model_B	n_common_top10	n_direction_comparable	direction_agreement
RandomForest	RandomForest	10	10	1
RandomForest	LogisticL2	7	7	0.571429
RandomForest	LinearSVM_cal	7	7	0.571429
RandomForest	GradBoost	9	9	0.888889
LogisticL2	RandomForest	7	7	0.571429
LogisticL2	LogisticL2	10	10	1
LogisticL2	LinearSVM_cal	10	10	1
LogisticL2	GradBoost	6	6	0.5
LinearSVM_cal	RandomForest	7	7	0.571429
LinearSVM_cal	LogisticL2	10	10	1
LinearSVM_cal	LinearSVM_cal	10	10	1
LinearSVM_cal	GradBoost	6	6	0.5
GradBoost	RandomForest	9	9	0.888889
GradBoost	LogisticL2	6	6	0.5
GradBoost	LinearSVM_cal	6	6	0.5
GradBoost	GradBoost	10	10	1

## Sheet: S3_Methods
Model	ImportanceMethod
RandomForest	SHAP
LogisticL2	LinearCoef
LinearSVM_cal	LinearCoef
GradBoost	SHAP
